# Supplementary material for: The Geroprotective Drug Candidate CMS121 Alleviates Diabetes, Liver Inflammation, and Renal Damage in db/db Leptin Receptor Deficient Mice
Source: Int J Mol Sci. 2023 Apr 6;24(7):6828. doi: 10.3390/ijms24076828 (PMC10095029; doi:10.3390/ijms24076828)
Supplement: Supplementary file 1 [file ijms-24-06828-s001.zip]

Archive with 1 entries (1 files):
- ijms-2267690-supplementary.xlsx
